# Supplementary material for: The Whole Macular Choroidal Thickness in Subjects with Primary Open Angle Glaucoma
Source: PLoS One. 2014 Oct 28;9(10):e110265. doi: 10.1371/journal.pone.0110265 (PMC4211920; doi:10.1371/journal.pone.0110265)
Supplement: Data S1 — (XLSX) [file pone.0110265.s002.xlsx]

## Sheet: Glaucoma
Patient No	R/L	age	seX	AL	IOP	ＭＤ	CCT	1-1	1-2	1-3	1-4	1-5	1-6	2-1	2-2	2-3	2-4	2-5	2-6	3-1	3-2	3-3	3-4	3-5	3-6	4-1	4-2	4-3	4-4	4-5	4-6	5-1	5-2	5-3	5-4	5-5	5-6	6-1	6-2	6-3	6-4	6-5	6-6	center 1mm	superior ave 1	inferior ave 2	superior inside 3	superior outside 4	inferior inside 5
1	L	61	0	23.61	15	-9.64	508	123	111	116	98	133	144	179	166	163	139	161	181	229	208	206	173	189	211	247	200	229	193	196	212	237	206	246	206	205	210	248	228	259	233	228	226	210	198.667	185.444	174.875	220.2	160.25
2	L	69	0	22.21	12	-5.99	491	204	260	225	176	158	140	229	273	278	232	199	177	276	304	347	300	256	225	285	332	387	354	297	253	253	314	373	346	314	266	220	287	327	316	298	256	348	285.889	253.5	300.75	276.8	246.5
3	L	60	0	25.06	13	-1.29	528	185	154	125	122	137	140	221	187	151	144	150	179	248	247	193	155	158	225	268	285	226	172	173	233	291	289	244	193	198	233	295	287	253	212	215	238	179	227	182.056	196	258.1	151.375
4	L	67	0	24.29	17	-4.32	499	130	108	104	101	124	134	176	153	140	143	163	163	210	189	171	173	197	193	232	212	175	167	214	224	235	218	187	156	201	217	236	215	210	158	160	215	164	181.778	172.389	156.5	204.9	160.25
5	R	85	0	22.44	12	-3.09	510	105	88	63	61	61	76	112	92	65	64	79	90	121	109	84	81	96	102	126	126	93	85	94	99	128	127	101	99	96	100	145	126	100	98	99	110	77	103.722	88.3333	90	119.1	77.625
6	L	69	0	23.36	12	-6	491	148	111	113	102	116	140	160	131	117	112	145	149	156	156	146	136	153	160	151	181	214	161	137	140	161	170	203	172	123	116	170	172	196	152	129	109	183	156.111	136.222	146.125	168.7	132.75
7	R	40	0	24.45	20	-6.61	448	210	192	186	174	170	164	259	220	206	232	221	209	303	254	241	262	271	249	322	262	253	277	273	287	294	252	237	276	268	279	259	231	191	251	264	276	256	240.889	244.611	226.75	255.8	235
8	L	47	0	24.22	14	-3.44	558	185	198	167	169	175	154	215	227	184	184	210	193	236	258	200	201	245	228	255	279	208	213	247	240	268	262	212	207	246	235	251	226	210	191	236	238	196	223.611	211.778	215.125	232	205.5
9	L	74	0	22.74	19	-1.36	460	307	295	242	245	256	224	351	345	284	317	327	273	356	358	292	353	387	332	345	346	285	357	398	349	312	324	270	337	342	292	278	277	227	281	281	243	308	301.778	310.778	305.875	304.7	330
10	L	64	1	25.6	14	-1	510	179	184	145	145	180	210	259	247	213	219	216	223	310	308	276	249	225	208	295	303	293	237	195	188	236	233	257	229	180	155	179	162	214	232	183	149	259	236.611	201.278	246.125	232.4	208.25
11	R	71	1	25.86	14	-9.38	547	82	66	40	42	53	71	120	104	71	63	74	95	161	151	103	99	98	117	183	171	132	118	113	116	167	151	129	130	144	130	159	139	112	124	157	127	111	122.278	103.944	104.75	140.3	82.5
12	L	70	0	23.49	14	-4.34	524	222	181	135	130	109	103	248	224	177	158	125	114	279	256	212	175	145	125	282	260	222	185	159	141	249	242	226	194	167	146	238	205	209	220	185	164	200	220.833	152.5	208.375	240	148.25
13	L	76	0	23.06	12	-6.71	488	77	63	50	54	73	93	101	96	77	82	101	111	131	120	132	132	126	112	149	136	145	150	158	146	152	126	142	158	167	150	135	131	151	147	163	143	155	116.167	125.889	102.375	129.5	109.5
14	R	71	1	23.25	14	-6.09	447	204	238	246	213	204	175	210	245	250	198	202	184	235	248	238	178	183	196	239	219	196	162	158	172	227	192	180	154	145	148	235	207	205	168	143	140	191	223.5	173.5	235	213.4	187.25
15	R	69	0	23.22	14	-0.09	458	194	173	147	141	144	151	213	187	154	148	166	172	209	193	159	136	172	188	216	213	164	132	174	188	211	206	155	129	173	189	185	184	135	131	158	164	136	180.278	158.667	173.75	190.8	151.625
16	L	77	0	22.25	20	-3.74	511	153	119	90	86	104	129	167	122	93	92	99	125	166	129	111	106	107	129	150	132	155	118	107	127	127	127	154	139	125	121	121	131	151	153	151	124	122	129.5	119	118.875	144.7	102.375
17	R	65	0	23.67	17	-2.34	537	222	191	171	134	141	128	255	245	209	188	177	145	287	278	229	204	196	159	290	279	235	190	190	163	296	273	227	192	163	154	303	277	208	196	157	163	199	243.722	168.889	229.625	263.8	177.5
18	L	73	0	22.64	17	-2.17	477	143	111	102	96	111	119	197	181	149	138	136	144	225	208	203	189	162	153	212	200	209	227	183	155	160	151	191	248	218	148	136	122	157	213	235	184	219	167.222	169.944	170.375	169.4	155.25
19	Ｌ	55	0	22.71	16	-0.2	503	213	222	227	205	193	193	238	235	249	234	242	235	244	251	269	262	263	260	251	260	264	274	262	269	250	238	246	264	257	251	236	215	229	247	245	242	278	240.5	244.333	247.125	236	241.875
20	R	50	0	24.2	13	-1.84	487	102	100	96	115	100	121	145	155	191	225	213	168	184	235	291	326	325	230	237	268	343	376	361	304	249	251	337	394	348	342	218	216	293	356	314	302	345	218	273.333	209.875	223.2	255.125
21	R	69	0	24.35	18	-3.47	501	99	88	89	105	92	94	123	98	116	120	111	118	166	132	131	141	149	146	205	160	149	160	170	174	208	157	173	187	171	170	175	147	157	181	164	158	146	143.278	145.056	120.375	161	131
22	R	48	0	24.41	19	-1.89	445	195	174	154	152	162	192	214	205	175	183	196	215	228	226	222	220	212	232	250	234	252	225	196	220	250	240	232	210	184	199	247	234	197	181	152	159	249	215.889	193.889	205.25	228.7	193.25
23	R	77	1	22.13	20	-2.31	513	237	231	234	255	236	196	258	257	262	278	270	237	270	265	264	285	283	258	263	261	259	280	290	267	245	244	237	278	296	263	229	236	212	280	294	253	276	249	266.611	254.125	243.1	272.125
24	R	64	0	23.79	17	-2.1	521	293	298	323	334	294	257	326	341	372	385	337	286	346	373	396	407	342	292	348	375	399	405	336	270	323	355	381	383	318	249	288	319	347	325	286	230	397	346.889	318.667	359.625	332.6	355
25	R	67	0	23.31	16	-1.09	511	167	145	119	124	119	148	205	179	148	152	155	177	244	211	181	200	191	210	280	139	208	212	209	224	293	251	210	195	211	235	278	221	190	170	188	231	195	201.444	186.167	166.25	233.9	170.25
26	L	47	0	25.82	15	0.24	499	204	169	161	155	151	164	242	236	216	207	189	200	285	281	254	240	235	232	316	277	273	259	255	264	326	263	274	254	240	266	315	265	268	260	243	255	273	254.222	226.056	233.375	275.8	211.375
27	L	74	0	23.33	16	-3.4	462	138	103	109	142	143	125	135	132	163	174	179	151	148	162	192	199	207	168	152	180	210	210	222	173	145	180	223	205	210	184	148	167	201	177	193	189	210	160.667	180.611	156.375	163.7	184.5
28	L	75	0	24.78	20	-5.76	498	138	124	124	130	151	166	148	130	137	148	149	154	171	158	153	169	174	147	196	174	172	187	186	154	193	170	173	192	183	159	168	160	166	180	184	164	174	158.167	165.389	146.5	168.3	161.75
29	R	73	1	23.22	16	-12.42	508	203	178	133	108	96	84	242	209	161	127	126	122	253	233	202	164	157	156	252	236	217	181	182	184	247	223	198	157	161	178	251	212	174	151	132	154	210	207.167	145.556	196.125	225.5	142.625
30	L	45	1	25.62	13	-10.71	489	167	207	205	167	165	170	200	207	222	217	207	205	216	208	232	249	244	241	209	205	242	271	261	268	195	208	251	281	283	293	180	210	251	287	304	317	248	211.944	246.111	216	208.7	222.625
31	L	47	1	26.03	15	-0.89	544	251	217	220	205	194	192	300	276	292	249	243	230	349	326	350	300	298	258	380	332	342	320	334	289	388	303	309	323	330	291	369	294	293	305	312	279	341	308.056	275.111	294.375	323.6	267.875
32	L	53	0	24.25	17	-9.78	515	156	142	125	123	137	166	189	189	156	155	166	188	229	231	182	187	200	205	239	215	195	192	186	201	219	191	188	190	188	200	198	175	185	193	200	214	184	187.278	182.833	179.375	196.9	168.25
33	L	81	0	23.68	14	-2.91	532	136	115	113	125	121	126	165	159	143	143	146	145	206	189	170	163	187	185	223	198	180	175	198	217	224	189	185	191	200	209	200	179	208	198	190	166	169	176.167	171.389	158.375	191.5	157.25
34	R	61	1	22.85	21	-13.23	469	198	211	213	180	184	167	221	225	223	200	200	185	243	225	221	219	209	189	259	235	236	237	219	203	276	260	271	266	230	224	305	298	306	297	241	224	231	244.889	215.222	223.625	263.7	206
35	R	72	0	20.63	17	-19.64	556	250	273	270	243	207	163	270	316	310	302	264	192	266	325	307	307	287	218	257	307	298	283	271	216	242	270	280	249	233	185	218	256	267	224	192	151	322	276.389	232.611	300.75	257.6	270.5
36	Ｒ	76	0	24.17	13	-6.15	504	121	119	104	122	133	114	163	154	131	172	181	157	172	167	164	185	205	198	172	176	177	174	196	218	181	178	175	191	198	208	161	167	177	192	183	162	181	158.889	177.167	149	166.7	171
37	Ｌ	67	0	23.5	15	-0.72	501	280	247	212	170	152	168	255	252	221	210	186	204	234	248	257	253	213	230	243	252	253	296	257	234	252	259	235	302	276	240	269	227	198	235	252	250	274	238	229.333	242.75	245.2	217.125
38	Ｒ	44	1	23.69	17	-13.46	525	276	281	298	285	243	234	310	321	324	306	297	266	342	349	336	312	325	293	342	353	327	306	307	275	332	333	310	299	276	236	327	308	308	278	253	209	317	321.444	277.778	323.625	318.8	297.625
39	Ｒ	73	0	22.65	19	-1.82	508	145	124	113	107	117	114	170	146	141	146	130	135	193	165	175	184	162	151	206	179	202	197	197	168	206	182	199	179	181	167	206	178	195	157	160	155	204	171.5	155.944	155.625	188	155
40	Ｒ	82	0	23.08	13	-15.52	532	127	121	114	121	122	108	172	153	159	175	165	148	197	177	174	189	185	169	198	171	173	177	176	181	187	163	172	184	176	157	189	175	193	205	196	160	167	167.167	166.333	155.25	177.3	163.75
[truncated: 4 more columns]

## Sheet: Control
Patient No	R/L	age	seX	AL	IOP	1-1	1-2	1-3	1-4	1-5	1-6	2-1	2-2	2-3	2-4	2-5	2-6	3-1	3-2	3-3	3-4	3-5	3-6	4-1	4-2	4-3	4-4	4-5	4-6	5-1	5-2	5-3	5-4	5-5	5-6	6-1	6-2	6-3	6-4	6-5	6-6	center 1mm	superior ave 1	inferior ave 2	superior inside 3	superior outside 4	inferior inside 5	inferior outside 6	D1=su-infe
1	L	57	1	16	23.93	173	163	157	133	123	128	202	206	200	156	147	160	229	232	230	191	165	175	239	222	217	185	169	182	218	187	189	163	174	198	178	192	197	150	190	198	207	201.722	165.944	203.375	200.4	158.625	171.8	35.7778
2	L	65	0	15	23.67	188	160	159	156	158	162	206	183	184	176	189	183	203	195	173	170	177	196	194	195	163	170	195	185	175	151	138	183	185	174	172	148	123	156	174	147	154	172.778	174.222	176.5	169.8	173.875	174.5	-1.44444
3	L	55	0	15	23.05	132	103	83	98	121	149	147	132	111	112	155	175	167	171	162	143	186	191	190	210	204	177	191	206	201	232	221	187	171	171	194	212	219	209	179	160	171	171.722	165.611	147	191.5	147.875	179.8	6.11111
4	R	31	1	14	24.09	236	185	170	158	169	175	273	261	227	192	191	199	316	303	247	222	199	211	317	289	247	222	200	200	310	270	254	218	197	170	302	285	263	221	199	170	236	264.167	195.167	241.125	282.6	194.125	196	69
5	L	50	0	16	25.01	107	92	90	93	95	100	146	147	171	174	138	133	210	234	253	267	245	204	288	306	328	340	361	312	359	335	360	377	398	407	370	364	369	385	384	422	300	251.611	268.611	202.625	290.8	214.125	312.2	-17
6	L	42	1	16	25.41	120	140	152	135	110	111	157	187	181	152	132	130	180	221	180	162	152	145	206	228	180	155	152	152	227	205	168	140	142	139	223	183	148	117	125	123	167	182.556	137.444	183.625	181.7	143.75	132.4	45.1111
7	L	52	1	15	24.21	130	151	170	172	147	129	157	214	257	255	200	181	200	280	328	303	255	218	269	326	353	314	288	243	320	342	340	293	286	251	338	344	314	267	268	262	339	268.5	240.667	259.875	275.4	241.75	239.8	27.8333
8	R	63	0	15	23.3	136	153	131	105	99	98	202	240	230	174	148	122	274	317	302	225	199	164	298	332	319	243	232	183	294	313	313	244	229	200	277	291	277	235	207	192	273	261.056	183.278	253	267.5	178.125	187.4	77.7778
9	R	64	0	13	25.65	93	72	76	112	123	113	105	86	84	123	136	127	129	111	88	122	157	156	127	115	89	121	159	184	110	105	95	116	154	171	106	106	85	94	141	146	94	99	136.389	90.125	106.1	131.625	140.2	-37.3889
10	R	87	1	16	23.43	200	204	143	147	172	185	254	247	187	185	234	222	251	243	235	233	261	263	216	213	239	209	244	253	196	189	203	180	197	221	174	167	193	191	194	221	230	208.556	211.778	213.875	204.3	210.625	212.7	-3.22222
11	R	70	0	12	24.26	141	126	135	121	120	126	176	163	181	145	130	138	194	203	241	194	170	162	208	230	268	218	195	147	215	235	257	212	186	127	221	203	222	186	159	126	245	201.056	159	193.375	207.2	161.625	156.9	42.0556
12	R	41	0	14	27.57	130	101	111	96	77	103	177	169	139	109	125	141	213	223	208	184	155	157	235	236	216	202	160	168	255	254	228	213	186	183	267	264	255	229	222	185	205	204.5	160.833	175.375	227.8	138.5	178.7	43.6667
13	L	77	1	20	22.57	200	207	202	216	208	175	229	224	247	267	264	223	238	203	252	286	281	252	201	179	230	264	270	254	145	169	215	239	245	233	122	173	229	236	245	214	257	203.611	242.889	218	192.1	257	231.6	-39.2778
14	R	71	1	14	24.08	139	106	81	87	94	90	149	122	102	107	116	121	161	150	128	117	146	150	180	162	143	119	154	165	195	166	156	134	149	157	183	161	161	158	143	157	117	146.944	131.333	124.25	165.1	117.5	142.4	15.6111
15	R	71	0	17	22.41	260	225	190	182	159	111	261	268	249	242	228	145	285	312	271	280	294	216	302	299	267	294	335	286	311	276	251	289	342	311	291	270	237	265	327	322	276	268.056	257.111	260.125	274.4	251.75	261.4	10.9444
16	L	63	1	16	23.3	328	368	350	370	335	310	359	399	408	426	408	350	376	399	420	435	425	368	359	367	397	401	405	356	313	324	372	369	371	328	299	324	372	376	349	289	408	363	370.611	388.5	342.6	400.625	346.6	-7.61111
17	L	55	0	21	23.63	299	284	273	237	194	202	320	303	288	286	245	234	334	326	292	300	291	259	355	333	299	284	305	276	380	342	292	257	294	279	391	362	276	245	270	258	292	319.389	262	299.75	335.1	267.75	257.4	57.3889
18	R	69	1	17	26.01	121	97	101	111	114	113	139	122	116	121	125	131	170	163	137	145	150	148	190	177	156	161	163	166	180	167	152	161	166	181	162	164	164	156	170	175	150	148.778	147.611	133.625	160.9	136.25	156.7	1.16667
19	L	72	1	13	23.41	74	60	66	74	78	87	95	69	81	79	99	83	86	73	93	91	109	104	87	76	92	84	117	116	83	73	85	69	98	117	92	80	115	82	92	114	86	82.2222	94.0556	76.25	87	91.375	96.2	-11.8333
20	L	71	1	21	21.88	122	107	100	99	112	117	128	125	121	115	122	108	151	140	130	114	143	132	160	129	122	102	144	156	148	122	119	105	129	159	143	125	130	133	125	164	118	129	126.611	121.75	134.8	118.875	132.8	2.38889
21	R	74	0	14	22.06	154	150	134	139	145	133	157	173	182	182	179	165	172	192	213	229	210	182	195	209	244	263	239	219	214	229	256	278	250	257	231	250	257	259	228	285	250	200.667	213.444	187.125	211.5	198.25	225.6	-12.7778
22	R	71	0	18	23.64	141	121	104	99	105	111	167	176	157	152	131	130	198	231	206	186	149	145	239	259	242	203	156	155	261	246	237	222	175	157	252	223	222	236	205	160	218	204.556	159.833	187	218.6	147.625	169.6	44.7222
23	R	67	0	13	22.84	187	187	169	143	125	99	215	224	200	165	125	107	240	258	216	173	133	113	253	275	229	188	151	114	248	238	212	185	144	114	228	202	189	163	114	115	202	220.556	137.278	219.75	221.2	150.375	126.8	83.2778
24	R	79	1	15	22.75	122	118	105	111	103	86	144	173	173	180	152	116	182	203	223	238	220	164	188	193	256	250	246	216	142	169	216	209	213	198	115	115	144	147	168	166	243	165.611	176.833	180.5	153.7	187.5	168.3	-11.2222
25	L	74	0	20	24.08	95	72	63	65	91	101	104	91	82	78	96	94	124	116	93	87	117	109	152	130	103	95	118	137	175	129	122	113	105	122	175	122	124	142	111	118	85	115.111	105.5	93.75	132.2	93.375	115.2	9.61111
26	R	76	1	10	23.1	112	102	112	101	102	104	124	98	119	112	110	106	146	125	156	137	138	142	161	151	174	161	141	173	178	145	154	170	159	170	169	141	160	165	171	182	160	140.389	141.333	129.625	149	125.25	154.2	-0.944444
27	R	77	0	12	24.45	112	95	98	81	99	88	145	125	126	101	103	90	150	133	135	118	104	112	150	142	148	142	112	120	162	163	161	159	135	122	173	167	168	158	138	133	143	141.833	117.5	125.25	155.1	107.5	125.5	24.3333
28	L	67	1	13	25.07	74	77	77	72	89	95	104	106	105	107	104	100	144	140	128	123	114	106	181	167	133	120	109	115	177	150	125	104	102	113	154	141	121	105	104	91	124	128	104.056	116.625	137.1	104.75	103.5	23.9444
29	R	68	0	18	22.4	92	80	83	77	89	75	119	130	136	110	111	94	137	160	174	141	126	100	153	170	183	168	149	115	159	154	184	182	176	142	139	152	198	165	156	149	179	144.611	129.167	139.5	148.7	121.375	135.4	15.4444
30	L	77	0	13	25.06	120	81	79	83	130	115	108	98	99	121	142	142	105	115	127	142	151	152	119	128	160	148	147	158	126	133	181	158	155	163	120	133	189	184	177	164	146	123.389	146.222	110.875	133.4	133	156.8	-22.8333
31	R	71	0	17	23.66	179	214	231	209	185	154	256	279	269	255	231	201	285	280	287	263	228	199	254	264	262	246	191	160	207	211	219	220	170	117	164	159	177	182	136	111	275	233.167	192.111	260.75	211.1	226	165	41.0556
32	R	76	1	16	23.13	207	186	193	195	189	173	227	215	224	253	258	232	244	250	254	296	304	296	258	263	259	308	320	330	259	262	248	299	325	329	254	246	225	272	315	316	286	237.444	278.333	230.5	243	265.375	288.7	-40.8889
33	L	84	0	13	23.41	67	57	86	70	75	67	74	66	103	86	85	74	82	87	108	92	77	81	96	83	103	103	75	80	99	59	101	104	73	69	109	71	115	101	70	82	105	87	81.3333	86.625	87.3	82.875	80.1	5.66667
34	L	77	1	12	23.52	176	212	218	222	201	188	217	243	248	253	269	230	257	269	293	309	324	275	258	272	293	316	326	283	239	244	254	283	274	256	226	225	218	236	234	202	307	242.333	260.056	256	231.4	277.5	246.1	-17.7222
35	R	72	1	19	21.79	186	150	139	117	98	102	193	170	158	140	107	96	181	176	167	141	103	98	166	149	143	115	112	105	151	127	121	108	123	118	144	118	118	112	131	122	145	153.167	113.778	156.5	150.5	116.625	111.5	39.3889
36	L	58	0	20	23.24	374	316	308	294	284	282	399	337	341	339	342	326	405	341	351	360	410	349	399	342	362	374	431	358	373	332	371	376	415	373	328	330	379	362	373	370	362	354.889	356.556	337.25	369	354.25	358.4	-1.66667
37	R	69	0	17	24.01	80	70	73	72	82	85	92	89	91	81	85	85	116	123	125	96	93	88	137	139	136	113	106	100	146	128	129	122	114	107	156	124	106	112	121	95	117	114.444	97.6111	105.75	121.4	91	102.9	16.8333
38	R	53	1	9	23.85	170	163	164	159	161	195	212	215	217	210	203	214	249	258	270	274	235	232	272	273	284	294	259	241	276	276	269	265	261	236	259	275	215	224	246	225	286	239.833	229.667	230.5	247.3	224.375	233.9	10.1667
39	R	74	1	20	23.62	203	216	181	157	157	142	223	236	203	185	149	143	237	243	199	199	164	137	231	216	201	199	167	136	210	204	215	196	156	128	200	219	229	190	143	127	205	214.778	159.722	211.875	217.1	172.125	149.8	55.0556
40	R	58	0	12	25.29	227	202	193	176	194	216	250	243	229	199	219	234	298	287	275	247	248	260	328	297	298	273	266	271	318	290	290	246	252	275	304	298	275	221	234	253	280	272.333	238	253	287.8	227.75	246.2	34.3333
41	L	57	1	17	25.93	136	106	104	112	119	141	143	138	157	170	181	191	163	166	199	231	233	221	172	170	176	221	226	214	179	154	143	179	201	178	153	150	124	155	169	150	202	151.833	182.889	152	151.7	186.625	179.9	-31.0556
42	R	61	1	12	24.33	168	112	102	112	119	154	177	157	137	142	149	170	202	197	184	174	176	177	217	212	205	198	195	191	205	194	194	190	190	194	189	170	174	179	175	171	192	177.556	169.778	163.25	189	158.125	179.1	7.77778
43	L	64	1	18	25.32	247	231	189	180	171	191	276	263	224	212	220	212	311	284	266	244	264	245	325	285	287	262	277	277	299	292	287	263	270	294	266	324	300	268	248	282	269	275.333	243.333	253.625	292.7	228.75	255	32
44	R	50	0	17	23.46	208	149	108	100	108	100	189	170	146	139	131	116	203	196	158	146	141	132	210	213	153	155	153	159	219	200	160	168	158	165	203	184	183	190	163	153	154	180.667	143.167	161.625	195.9	134.125	150.4	37.5
45	R	68	0	17	23.69	297	343	366	320	286	275	316	331	354	351	309	306	324	318	350	350	329	331	331	298	345	336	333	326	322	259	321	324	330	304	296	216	294	296	317	296	351	315.611	317.722	338.125	297.6	326.75	310.5	-2.11111
46	L	77	0	16	23.36	86	66	56	63	69	91	100	72	74	83	83	93	113	97	113	114	100	101	127	120	118	143	121	100	131	144	119	121	130	116	123	155	162	112	118	127	138	109.778	104.722	89.5	126	97	110.9	5.05556
47	L	86	1	18	23.66	173	184	190	156	132	103	238	248	255	221	197	133	286	309	290	278	237	173	302	297	274	290	251	202	277	246	238	228	198	164	237	187	188	182	166	139	313	245.5	191.667	255.875	237.2	220.25	168.8	53.8333
48	R	77	1	18	23.31	149	134	124	127	134	161	176	164	163	174	179	186	225	191	189	204	204	218	217	190	196	195	193	231	182	184	191	164	169	179	176	186	161	138	148	142	200	177.667	174.778	168.875	184.7	176.25	173.6	2.88889
[truncated: 2 more columns]
